# Supplementary material for: Discovery, Identification, and Insecticidal Activity of an Aspergillus flavus Strain Isolated from a Saline–Alkali Soil Sample
Source: Microorganisms. 2023 Nov 16;11(11):2788. doi: 10.3390/microorganisms11112788 (PMC10673062; doi:10.3390/microorganisms11112788)
Supplement: Supplementary file 1 [file microorganisms-11-02788-s001.zip]

Archive with 1 entries (1 files):
- microorganisms-2684199-supplementary.pdf
